# Supplementary material for: Escherichia ruysiae May Serve as a Reservoir of Antibiotic Resistance Genes across Multiple Settings and Regions
Source: Microbiol Spectr. 2023 Jun 15;11(4):e01753-23. doi: 10.1128/spectrum.01753-23 (PMC10434276; doi:10.1128/spectrum.01753-23)
Supplement: Supplemental file 1 — Tables S1 to S5. Download spectrum.01753-23-s0001.xlsx, XLSX file, 0.06 MB [file spectrum.01753-23-s0001.xlsx]

## Sheet: Table S1
Table S1. WGS characterization of S1-IND-07-A
Sequence type	Name	Accession a	Size (bp)	GC %	Coverage b	Antibiotic resistance genes c	Plasmid replicons d	Serotype e	Virulence f
Chromosome	S1-IND-07-A	CP112983.1	4394387	0.507	276.8x	mdf(A)-like | gyrA (p.S83A)	ND	O13/O129-like (wzx or wzy; 99.52% identity), H56-like (fliC; 92.45% identity)	fimH, iucC, iutA-like (99.68% identity), kpsE-like (96.0% identity), kpsMII, nlpI-like (99.21% identity), pic-like (99.98% identity), sat-like (99.85% identity), shiA, terC-like (95.72% identity)
Plasmid	p1-S1-IND-07-A	CP112984.1	105821	0.521	277.4x	blaCTX-M-15, ΔblaTEM-1, aadA1, dfrA1-like (99.79% identity), qacE (qacEΔ1), qnrS1, sul2, and tet(A)	IncB/O/K/Z	ND	cib
Plasmid	p2-S1-IND-07-A	CP112985.1	1546	0.517	807.7x	ND	Col(MG828)	ND	ND
Note. ND, not detected.
a GenBank assembly accession.
b Genome assembly coverage or depth.
c ARG screening output of ResFinder; genes with <100% nucleotide identity are "-like". A delta (Δ) symbol corresponds to a truncated/partial gene (<100% coverage). Gene point mutations are shown after a bar symbol (|)
d Replicon screening output of PlasmidFinder.
e Serotype screening output of SerotypeFinder; O and H serotype are "-like" when serotype genes (e.g., wzx, fliC) have <100% nucleotide identity.
f Virulence factor screening output of VirulenceFinder; genes with a "-like" have <100% nucleotide identity.

## Sheet: Table S2
Table S2. Strain metadata and in silico antibiotic resistance gene, plasmid replicon and serotype screening.
Genome a	Accession b	Data source	BioSample	Collection year	Country of isolation c	Host d	MLST	cgMLST	Antibiotic resistance genes e	Plasmid replicons f	Serotype g	Virulence h	Phylogroup i
OPT1704	GCA_902498915.1	NCBI/GenBank	SAMEA5953375	2013	Netherlands	Human [Homo sapiens (Human faeces)]	ST6467	cgST117477	blaCTX-M-14, blaLAP-2, aph(3'')-Ib-like, aph(6)-Id, dfrA14, mdf(A)-like, qnrS1, sitABCD-like, sul2	IncI1-I(Alpha)	O36-like:H56-like	aaiC, fimH, kpsMII-like, nlpI-like, shiA, sitA, terC-like, yehD-like	clade IV
C61-1	GCA_024733345.1	NCBI/GenBank	SAMN28980498	2022	Japan: Nagano, Suwa	Wild Animal [Crow (Feces)]	ST5345	cgST6639	mdf(A)-like	IncI1-I(Alpha), IncFIC(FII), IncFIA, ColRNAI	O13/O129-like:H56-like	astA, fimH, kpsE-like, kpsMII-like, nlpI-like	clade III
C8-9	GCA_019840505.1	NCBI/GenBank	SAMN20959660	2018	United Kingdom: southeast England	Poultry [Gallus gallus (Faecal material)]	ST9287	cgST148560	mdf(A)-like, sitABCD-like	ND	O7-like:H42-like	fimH-like, iss-like, kpsE-like, kpsMII-like, nlpI-like, sitA	clade III
C18-2	GCA_019839675.1	NCBI/GenBank	SAMN20959707	2018	United Kingdom: southeast England	Poultry [Gallus gallus (Faecal material)]	ST9287	cgST148594	mdf(A)-like, sitABCD-like	ND	O7-like:H42-like	fimH-like, iss-like, kpsE-like, kpsMII-like, nlpI-like, sitA	clade III
C6-1	GCA_019840805.1	NCBI/GenBank	SAMN20959643	2018	United Kingdom: southeast England	Poultry [Gallus gallus (Faecal material)]	ST3568	cgST148538	mdf(A)-like	ND	O36-like:H56-like	fimH, iss, kpsE-like, kpsMII_K5-like, nlpI-like	clade III
C13-5	GCA_019839665.1	NCBI/GenBank	SAMN20959689	2018	United Kingdom: southeast England	Poultry [Gallus gallus (Faecal material)]	ST6540	cgST148601	mdf(A)-like, sitABCD-like	IncFIB(H89-PhagePlasmid)	O36-like:H52-like	fimH, kpsE-like, kpsMII-like, nlpI-like, ompT, sitA	clade III
C11-9	GCA_019840085.1	NCBI/GenBank	SAMN20959676	2018	United Kingdom: southeast England	Poultry [Gallus gallus (Faecal material)]	ST6540	cgST148571	mdf(A)-like	IncFIB(K)	O36-like:H52-like	fimH, kpsE-like, kpsMII-like, nlpI-like, ompT-like	clade III
C15-8	GCA_019840185.1	NCBI/GenBank	SAMN20959703	2018	United Kingdom: southeast England	Poultry [Gallus gallus (Faecal material)]	ST2371	cgST148599	mdf(A)-like	IncFIB(pECLA)	O10-like:H52-like	fimH, iss-like, kpsE-like, kpsMII-like, nlpI-like, ompT-like	clade III
C17-1	GCA_019839605.1	NCBI/GenBank	SAMN20959706	2018	United Kingdom: southeast England	Poultry [Gallus gallus (Faecal material)]	ST4103	cgST148595	mdf(A)-like	IncY, IncFIB(pHCM2), Col156, Col(pHAD28)	O133-like:H5/H56-like	fimH, kpsE-like, kpsMII_K5-like, nlpI-like, ompT-like, terC-like, yehD-like	clade IV
C14-1	GCA_019839365.1	NCBI/GenBank	SAMN20959692	2018	United Kingdom: southeast England	Poultry [Gallus gallus (Faecal material)]	ST11516	cgST148602	mdf(A)-like	IncFIB(H89-PhagePlasmid), ColRNAI, Col156, Col(pHAD28), Col(MG828)	O133-like:H42-like	fimH-like, kpsMII-like, nlpI-like, ompT-like, terC-like	clade IV
C13-1	GCA_019840475.1	NCBI/GenBank	SAMN20959685	2018	United Kingdom: southeast England	Poultry [Gallus gallus (Faecal material)]	ST11513	cgST148580	mdf(A)-like, sitABCD-like	IncY	O36-like:H52-like	fimH-like, kpsE-like, kpsMII-like, neuC-like, nlpI-like, ompT, sitA	clade III
C10-9	GCA_019839765.1	NCBI/GenBank	SAMN20959671	2018	United Kingdom: southeast England	Poultry [Gallus gallus (Faecal material)]	ST11513	cgST148607	mdf(A)-like, sitABCD-like	IncY	O36-like:H52-like	fimH-like, kpsE-like, kpsMII-like, neuC-like, nlpI-like, ompT, sitA	clade III
C10-7	GCA_019839465.1	NCBI/GenBank	SAMN20959669	2018	United Kingdom: southeast England	Poultry [Gallus gallus (Faecal material)]	ST4103	cgST148595	mdf(A)-like	IncY, IncFIB(pHCM2), Col156, Col(pHAD28)	O133-like:H5/H56-like	fimH, kpsE-like, kpsMII_K5-like, nlpI-like, ompT-like, terC-like, yehD-like	clade IV
1-176-05_S3_C2	ESC_BA8399AA	Enterobase	SAMN02687529	2009	Tanzania	Human [Homo sapiens (Stool)]	ST5792	cgST105338	aph(3'')-Ib-like, aph(6)-Id-like, dfrA14, mdf(A)-like, sul2	Col(pHAD28)	O13/O129-like:H56-like	fimH, iucC, iutA-like, kpsE-like, kpsMII, nlpI-like, pic-like, sat-like, shiA, terC-like	clade IV
B37_6	ESC_LA2398AA	Enterobase	SAMN09832945	2014	Ecuador: Borbon	Human [Homo sapiens (Stool (diarrhea))]	ST5792	cgST89059	mdf(A)-like	ND	O13/O129-like:H56-like	fimH, iucC, iutA-like, kpsE-like, kpsMII, nlpI-like, pic-like, sat-like, shiA, terC-like	clade IV
SN1013-18	ESC_OA8514AA	Enterobase	SAMN12429450	2013	Sweden: Svartan River, Orebro	Environment [River (Water from Svartan River)]	ST5792	cgST119440	blaCTX-M-15, blaTEM-1B, aac(3)-IId-like, mdf(A)-like	IncI1-I(Alpha)	O13/O129-like:H56-like	fimH-like, iss, kpsE-like, kpsMII, nlpI-like, ompT, terC-like	clade IV
S1-IND-07-A	This study	This study	SAMN31784433	2022	Switzerland	Human [Homo sapiens (Stool)]	ST5792	cgST89059	blaCTX-M-15, blaTEM-like, aadA1, dfrA1-like, mdf(A)-like, qacE, qnrS1, sul2, tet(A)	IncB/O/K/Z, Col(MG828)	O13/O129-like:H56-like	cib, fimH, iucC, iutA-like, kpsE-like, kpsMII, nlpI-like, pic-like, sat-like, shiA, terC-like	clade IV
MVC526	ESC_VA5057AA	Enterobase	SAMN16787717	2015	Australia	Companion Animal [Canine (Companion animal; Canis lupus familiaris)]	ST7830	cgST168137	mdf(A)-like, sitABCD-like	ND	O10-like:H42-like	fimH-like, kpsE-like, nlpI-like, ompT, sitA	clade III
MVC118	ESC_VA5137AA	Enterobase	SAMN16787476	2009	Australia	Companion Animal [Canine (Companion animal; Canis lupus familiaris)]	ST8084	cgST168509	mdf(A)-like, sitABCD-like	IncX4, Col156, Col(MG828)	O10-like:H42-like	fimH, kpsE-like, nlpI-like, ompT, sitA	clade III
MVC117	ESC_VA5148AA	Enterobase	SAMN16787475	2009	Australia	Companion Animal [Canine (Companion animal; Canis lupus familiaris)]	ST8084	cgST168509	mdf(A)-like, sitABCD-like	IncX4, Col156, Col(MG828)	O10-like:H42-like	fimH, kpsE-like, nlpI-like, ompT, sitA	clade III
MOD1-EC5457	ESC_EA2893AA	Enterobase	SAMN05440288	1993	United States	Environment [Water/River (environmental-water; water)]	ST2371	cgST58518	mdf(A)-like	IncI(Gamma), ColRNAI, Col8282, Col440I, Col156, Col(MG828)	O10-like:H52-like	aalB-like, faeI-like, fimH, kpsE-like, kpsMII-like, nlpI-like, ompT	clade III
MOD1-EC5433	ESC_IA3485AA	Enterobase	SAMN08395599	1993	United States	Environment [Soil/Dust (environmental; environment soil)]	ST8084	cgST60377	mdf(A)-like	ND	O10-like:H42-like	fimH, kpsE-like, nlpI-like, ompT	clade III
NC_TRICEM_2EC50	ESC_KA5200AA	Enterobase	SAMN10396960	2017	United States	Environment [ND/Others (environmental; environment)]	ST3568	cgST76417	mdf(A)-like	IncI(Gamma), IncFIB(H89-PhagePlasmid)	O36-like:H56-like	astA-like, fimH, kpsE-like, kpsMII_K5-like, nlpI-like, ompT-like	clade III
MOD1-EC7261	ESC_MA9742AA	Enterobase	SAMN11918567	1993	United States	Environment [Water/River (environmental-water; water)]	ST9574	cgST98267	mdf(A)-like	IncI(Gamma), IncFIB(H89-PhagePlasmid), ColRNAI*	O36-like:H42-like	aalB-like, faeI-like, fimH-like, kpsE-like, kpsMII-like, nlpI-like	clade III
MOD1-EC7253	ESC_MA9744AA	Enterobase	SAMN11918294	1993	United States	Environment [Water/River (water)]	ST8084	cgST98301	mdf(A)-like, sitABCD-like	ND	O10-like:H42-like	fimH, kpsE-like, nlpI-like, ompT, sitA	clade III
PNUSAE040283	ESC_PA3707AA	Enterobase	SAMN13352855	2019	United States	Environment [Water/River (environmental-water; water)]	ST10513	cgST123024	mdf(A)-like	ND	H56-like	fimH-like, kpsE-like, kpsMII-like, nlpI-like	clade III
93.0743	ESC_QA9813AA	Enterobase	SAMN14503428	1993	United States	Environment [Soil/Dust (soil)]	ST8084	cgST98301	mdf(A)-like, sitABCD-like	ND	O10-like:H42-like	fimH, kpsE-like, nlpI-like, ompT, sitA	clade III
93.0816	ESC_RA0076AA	Enterobase	SAMN14503436	1993	United States	Environment [Water/River (water)]	ST9574	cgST98267	mdf(A)-like	IncI(Gamma), IncFIB(H89-PhagePlasmid), ColRNAI*	O36-like:H42-like	aalB-like, faeI-like, fimH-like, kpsE-like, kpsMII-like, nlpI-like	clade III
KOEGE 71 (186a)	ESC_BA9231AA	Enterobase	SAMN01885880	2006	Denmark	Human [Human (urine; Homo sapiens)]	ST5371	cgST8573	mdf(A)-like	ColRNAI, Col(MP18), Col(MG828)	O10-like:H56-like	astA, fimH, kpsE-like, kpsMII_K5-like, nlpI-like, ompT	clade III
PE01_203	ESC_RA8696AA	Enterobase	SAMN15515921	2018	Peru	Human [Human (Human stool; Homo sapiens; stool)]	ST2371	cgST141864	mdf(A)-like, sitABCD-like	p0111	O10-like:H52-like	fimH, kpsE-like, kpsMII-like, nlpI-like, ompT, sitA	clade III
1D-164	ESC_TA7711AA	Enterobase	SAMEA6656483	2018	Denmark	Human [Human (Homo sapiens; Faeces)]	ST3568	cgST154662	mdf(A)-like	IncI(Gamma)	O36-like:H56-like	fimH, kpsE-like, kpsMII_K5-like, nlpI-like, ompT-like	clade III
1771100	ESC_CB7421AA	Enterobase	SAMN31896432	2022	United Kingdom	Human [Human (Homo sapiens; human)]	ST8084	cgST222090	mdf(A)-like, sitABCD-like	ND	O10-like:H42-like	fimH, iss-like, kpsE-like, nlpI-like, ompT, sitA	clade III
FSIS12215121	ESC_BB4747AA	Enterobase	SAMN30942203	2022	United States	Livestock [Swine (Animal-Swine-Sow (cecal))]	ST5547	cgST212442	mdf(A)-like	ColRNAI, Col440I, Col(MG828)	H56-like	astA-like, estb-STb1-like, fimH, iss, kpsE-like, kpsMII_K5-like, kpsMII-like, nlpI-like, ompT	clade III
MOD1-EC6475	ESC_IA3968AA	Enterobase	SAMN04993095	1989	India	Poultry [Poultry (chicken; Gallus gallus domesticus; avian heart (Gallus gallus domesticus))]	ST2371	cgST60849	mdf(A)-like, tet(A)	IncY	O10-like:H52-like	fimH, kpsE, kpsMII, nlpI-like	clade III
ROAR-291	ESC_RA6991AA	Enterobase	SAMEA6967830	2004	France	Poultry [Poultry (Gallus gallus domesticus; ROAR)]	ST2371	cgST141205	mdf(A)-like	ColpVC	O10-like:H52-like	fimH, hra-like, iss, kpsE-like, kpsMII_K5, mchB-like, mchC-like, mchF-like, mcmA, nlpI-like, ompT	clade III
MOD1-EC5495	ESC_EA2830AA	Enterobase	SAMN05440348	1993	United States	Wild Animal [Avian (veterinary clinical/research| other animal; Laridae; feces sea gull laridae)]	ST6540	cgST27645	mdf(A)-like, sitABCD-like	ColpVC, Col440I	O36-like:H52-like	fimH, iss, kpsE-like, kpsMII-like, nlpI-like, ompT-like, sitA	clade III
PSU-0754	ESC_JA6029AA	Enterobase	SAMN09468983	2013	United States	Wild Animal [Rodent (other animal; capybara)]	ST8084	cgST68984	mdf(A)-like	ND	O10-like:H42-like	fimH, kpsE-like, nlpI-like, ompT	clade III
CFSAN085895	ESC_MA4271AA	Enterobase	SAMN11478308	2018	United States	Wild Animal [Rodent (veterinary clinical/research| other animal; rat feces from intestine (Rattus norvegicus))]	ST9287	cgST93758	mdf(A)-like	IncY	O7-like:H42-like	fimH-like, hha-like, iss-like, kpsE-like, kpsMII-like, nlpI-like, tia-like	clade III
CFSAN085907	ESC_MA8993AA	Enterobase	SAMN11888810	2018	United States	Wild Animal [Rodent (veterinary clinical/research| other animal; rat feces from intestine (Rattus norvegicus))]	ST9287	cgST97223	mdf(A)-like	IncY	O7-like:H42-like	fimH-like, hha-like, iss-like, kpsE-like, kpsMII-like, nlpI-like, tia-like	clade III
92.1228	ESC_QA9820AA	Enterobase	SAMN14503421	1992	United States	Wild Animal [Avian (Anser)]	ST8084	cgST135245	mdf(A)-like, sitABCD-like	IncFII, IncFIB(AP001918)	H42-like	fimH, kpsE-like, nlpI-like, sitA	clade III
93.1518	ESC_QA9950AA	Enterobase	SAMN14503478	1993	United States	Wild Animal [Avian (Larus argentatus)]	ST5547	cgST135106	mdf(A)-like	IncI1-I(Alpha), IncFIB(H89-PhagePlasmid), Col(pHAD28), Col(MG828)*	H56-like	faeD-like, faeI-like, fimH, iss, kpsE-like, kpsMII_K5-like, kpsMII-like, nlpI-like, ompT-like	clade III
832738	ESC_SA6995AA	Enterobase	SAMN16364144	2019	United Kingdom	Wild Animal [ND/Others (animal)]	ST5547	cgST147954	mdf(A)-like, sitABCD-like	Col(pHAD28)	O7-like:H56-like	fimH, iss, kpsE-like, kpsMII_K5-like, kpsMII-like, nlpI-like, ompT, sitA	clade III
896071	ESC_SA7071AA	Enterobase	SAMN16364041	2020	United Kingdom	Wild Animal [ND/Others (animal)]	ST5371	cgST147851	mdf(A)-like	IncFIB(H89-PhagePlasmid), ColRNAI	O10-like:H56-like	astA-like, fimH, iss, kpsE-like, kpsMII_K5-like, nlpI-like, ompT-like	clade III
PSU-4551	ESC_VA8339AA	Enterobase	SAMN19949795	2016	United States	Wild Animal [Avian (avian; spectacled eider (Somateria fischeri))]	ST2371	cgST171611	mdf(A)-like	IncI1-I(Alpha), IncI(Gamma)	O10-like:H52-like	aalH-like, cia, etpD-like, faeC-like, faeD-like, faeF-like, faeI-like, fimF41-like, fimH, hha-like, hra-like, nlpI-like	clade III
ECOL-18-VL-NY-FL-0020	ESC_MA5871AA	Enterobase	SAMN11640643	2018	United States	Companion Animal [Canine (veterinary clinical/research| companion animal; lung (Canis lupus familaris))]	ST9348	cgST95263	mdf(A)-like	IncX1, IncFII(pCoo)	O7-like	faeC-like, faeD-like, fimH, kpsMII-like, nlpI-like, terC-like, traT	clade IV
EC-Dog-MI48910PPY30127	ESC_WA5509AA	Enterobase	SAMN21217652	2020	United States	Companion Animal [Canine (dog; Urine)]	ST6467	cgST175805	mdf(A)-like	IncFII(pSE11), IncFIB(AP001918), ColRNAI, Col(pHAD28)*, Col(MG828)	H56-like	faeGW-like, faeH, fimH, kpsMII-like, nlpI-like, ompT, terC-like, yehD-like	clade IV
MOD1-EC5434	ESC_IA3482AA	Enterobase	SAMN08395601	1993	United States	Environment [Soil/Dust (environmental; environment soil)]	ST6467	cgST60385	mdf(A)-like	IncHI1B(pNDM-CIT), IncHI1A, Col8282, Col(pHAD28)	O36-like:H56-like	fimH, kpsMII-like, nlpI-like, terC-like, yehD-like	clade IV
MOD1-EC7255	ESC_MA9746AA	Enterobase	SAMN11918111	1993	United States	Environment [Soil/Dust (environmental; soil)]	ST6467	cgST98269	mdf(A)-like	IncHI1B(pNDM-CIT), IncHI1A, Col8282, Col440I, Col(pHAD28)	O36-like:H56-like	fimH, kpsMII-like, nlpI-like, ompT, terC-like, yehD-like	clade IV
PNUSAE048740	ESC_QA6048AA	Enterobase	SAMN14140199	2019	United States	Environment [Water/River (environmental-water; water)]	ST10780	cgST131701	mdf(A)-like	IncI2(Delta), IncFII(pSE11), IncFII(pCoo), IncFII(29), IncFIB(AP001918), ColRNAI*	O36-like:H56-like	aalC-like, aalF-like, astA-like, cia, faeC-like, faeD-like, faeE-like, faeF-like, faeJ-like, faeJ-like, fimH, nlpI-like, ompT, terC-like, tia-like, traJ-like, traT, yehD-like	clade IV
93.075	ESC_QA9810AA	Enterobase	SAMN14503430	1993	United States	Environment [Soil/Dust (soil)]	ST6467	cgST135254	mdf(A)-like	IncHI1B(pNDM-CIT), IncHI1A, Col8282, Col(pHAD28)*	O36-like:H56-like	fimH, kpsMII-like, nlpI-like, ompT, terC-like, yehD-like	clade IV
Cs Lw UP3-1	ESC_RA3294AA	Enterobase	SAMN11124973	2016	Germany	Environment [Soil/Dust (Lockwitzbach (small river, Germany); river sediment)]	ST11035	cgST136364	mdf(A)-like	p0111, Col(pHAD28)	O133-like:H5/H56-like	fimH, hha-like, kpsE-like, kpsMII_K5-like, nlpI-like, terC-like, yehD-like	clade IV
Sum2013_WWKa_OUT_3	ESC_VA0053AA	Enterobase	SAMN06641860	2013	Germany	Environment [Water/River (wastewater outflow)]	ST12078	cgST163897	mdf(A)-like, sitABCD-like	ND	O36-like:H56-like	fimH, kpsMII-like, nlpI-like, ompT, sitA, terC-like, yehD-like	clade IV
1D-067	ESC_TA7808AA	Enterobase	SAMEA6656386	2018	Denmark	Human [Human (Homo sapiens; Urine)]	ST10898	cgST154533	mdf(A)-like	p0111	O13/O129-like:H56-like	fimH, iss, kpsE-like, kpsMII_K5, nlpI-like, ompT, shiA-like, terC-like	clade IV
1418685	ESC_WA6688AA	Enterobase	SAMN21396286	2021	United Kingdom	Human [Human (Homo sapiens; human)]	ST12518	cgST176690	mdf(A)-like	IncFIB(H89-PhagePlasmid)	O36-like:H56-like	fimH, kpsE-like, kpsMII_K5-like, nlpI-like, ompT-like, terC-like	clade IV
1745136	ESC_CB4434AA	Enterobase	SAMN31626201	2022	United Kingdom	Human [Human (Homo sapiens; human)]	ST13867	cgST219935	mdf(A)-like	p0111	H56-like	fimH-like, kpsE-like, kpsMII-like, nlpI-like, ompT, terC-like	clade IV
SAMEA111331694	ESC_CB9938AA	Enterobase	SAMEA111331694	2018	Switzerland	Human [Human (Homo sapiens; urine sample)]	ST6467	cgST226846	mdf(A)-like, sitABCD-like	Col440I	O36-like:H56-like	fimH, kpsMII-like, nlpI-like, ompT, sitA, terC-like, yehD-like	clade IV
FSIS11922267	ESC_NA4214AA	Enterobase	SAMN12221183	2019	United States	Livestock [Swine (animal-swine-market swine)]	ST9858	cgST102765	mdf(A)-like	IncFII, Col8282, Col(MG828)	ND	fimH-like, kpsE-like, kpsMII-like, nlpI-like, ompT-like, terC-like	clade IV
FSIS12211976	ESC_ZA6661AA	Enterobase	SAMN28885263	2022	United States	Livestock [Swine (Animal-Swine-Sow (cecal))]	ST9858	cgST199349	mdf(A)-like	IncFII, Col8282, Col(MG828)	ND	fimH-like, kpsE-like, kpsMII-like, nlpI-like, ompT-like, terC-like	clade IV
MA392	ESC_OA8191AA	Enterobase	SAMN13262684	2019	Nigeria	Poultry [ (veterinary clinical/research| poultry; feces poultry)]	ST10441	cgST119374	mdf(A)-like	IncX4, IncI2, IncFIB(K), Col156	H56-like	fimH, kpsE-like, kpsMII-like, neuC-like, nlpI-like, terC-like	clade IV
PE01_627	ESC_RA8633AA	Enterobase	SAMN15515979	2019	Peru	Poultry [Poultry (Chicken gut; Gallus gallus domesticus; gut)]	ST9858	cgST142168	mdf(A)-like	ND	O50-like	fimH-like, kpsE-like, kpsMII-like, nlpI-like, ompT-like, terC-like	clade IV
MOD1-EC6819	ESC_EA0983AA	Enterobase	SAMN04992183	1995	United States	Wild Animal [Ovine/Goat (Caprinae) (veterinary clinical/research| other animal; Pseudois nayaur; rectum blue sheep (Pseudois nayaur))]	ST6467	cgST26096	mdf(A)-like, sitABCD-like	ND	O36-like:H56-like	fimH, kpsMII-like, nlpI-like, ompT, sitA, terC-like, yehD-like	clade IV
MOD1-EC7011	ESC_EA2216AA	Enterobase	SAMN04992377	1993	United States	Wild Animal [Avian (veterinary clinical/research| other animal; feces seagull)]	ST6565	cgST28044	mdf(A)-like, sitABCD-like	IncI(Gamma), IncFIB(H89-PhagePlasmid), ColRNAI	O13/O129-like:H42-like	aalB-like, faeI-like, fimH, kpsE-like, kpsMII_K5-like, nlpI-like, sitA, terC-like	clade IV
PSU-1703	ESC_KA9009AA	Enterobase	SAMN10485904	2018	United States	Wild Animal [Rodent (other animal; rat)]	ST8807	cgST82703	mdf(A)-like	IncFII(pRSB107), IncFIB(AP001918), IncFIA, ColRNAI	O10-like	fimH-like, kpsE-like, kpsMII_K5-like, nlpI-like, terC-like	clade IV
CFSAN092693	ESC_OA0229AA	Enterobase	SAMN12722938	2018	United States	Wild Animal [Rodent (veterinary clinical/research| other animal; rat feces from intestine (Rattus norvegicus))]	ST10134	cgST113494	mdf(A)-like	IncFII(pCoo), IncFIB(AP001918), IncFIA	O10-like:H56-like	fimH-like, katP-like, nlpI-like, terC-like, traT-like, yehD-like	clade IV
93.1462	ESC_QA9958AA	Enterobase	SAMN14503470	1993	United States	Wild Animal [Avian (Larus argentatus)]	ST6565	cgST135433	mdf(A)-like, sitABCD-like	IncI(Gamma), IncFIB(H89-PhagePlasmid), ColRNAI	O13/O129-like:H42-like	faeD-like, faeI-like, fimH, kpsE-like, kpsMII_K5-like, nlpI-like, sitA, terC-like	clade IV
C6950	ESC_VA5732AA	Enterobase	SAMN17825225	2014	Spain	Wild Animal [Rodent (mouse; feces)]	ST322	cgST169377	mdf(A)-like, sitABCD-like	IncX4, IncX1, IncFII(pRSB107), IncFII(pHN7A8), IncFIA	O7-like	cvaC, fimH, iroN-like, iss, kpsE-like, kpsMII-like, mcbA-like, mchF-like, nlpI-like, sitA, terC-like, traJ-like	clade IV
C6847	ESC_VA5755AA	Enterobase	SAMN17814075	2013	Spain	Wild Animal [Rodent (mouse; feces)]	ST322	cgST169397	mdf(A)-like, sitABCD-like	IncX4, IncX1, IncFII(pRSB107), IncFII(pHN7A8), IncFIA	O7-like	cvaC, fimH, iroN-like, iss, kpsE-like, kpsMII-like, mcbA-like, mchF-like, nlpI-like, sitA, terC-like, traJ-like	clade IV
Human_AH_D1	ESC_VA9973AA	Enterobase	SAMN20065249	2019	United States	Wild Animal [ND/Others (veterinary clinical/research; feces)]	ST6467	cgST172320	mdf(A)-like	ND	O36-like:H56-like	fimH, kpsMII-like, nlpI-like, terC-like, yehD-like	clade IV
Human_AH_B1	ESC_VA9978AA	Enterobase	SAMN20065245	2019	United States	Wild Animal [ND/Others (veterinary clinical/research; feces)]	ST6467	cgST172062	mdf(A)-like	ColRNAI	O36-like:H56-like	fimH, kpsMII-like, nlpI-like, terC-like, yehD-like	clade IV
CE1758	ESC_XA4458AA	Enterobase	SAMN22896165	2012	Australia	Wild Animal [Avian (Chroicocephalus novaehollandiae; cloaca; city)]	ST7531	cgST177370	blaCMY-2, mdf(A)-like	IncI1-I(Alpha), IncFIB(H89-PhagePlasmid), Col156	O13/O129-like	cia-like, fimH, kpsE-like, kpsMII-like, nlpI-like, terC-like	clade IV
18_10	ESC_XA8991AA	Enterobase	SAMEA8899721	2016	Sweden	Wild Animal [Rodent (Rodent; Rodent fecal swbs/sample)]	ST322	cgST166005	mdf(A)-like	IncX1, IncFII(pCoo), IncFIB(pB171), Col(MG828)	O7-like	faeC-like, faeD-like, fimH, kpsMII-like, nlpI-like, terC-like, traT	clade IV
Note. MLST, multilocus sequence type; cgMLST, core-genome multilocus sequence type; ARGs, antibiotic resistance genes; ND, none detected.
a Strain, genome name or other unique identifier.
b Assembly or uberstrain accession from NCBI/GenBank and Enterobase, respectively.
c Country where the strain was isolated as reported in the NCBI/GenBank or Enterobase databases.
d Stain host and isolation details as reported in the NCBI/GenBank or Enterobase databases.
e ARG screening output of ResFinder; genes with <100% coverage and <100% nucleotide identity are "-like".
f Replicon screening output of PlasmidFinder; more than one hit of the same replicon sequence are noted with an asterisk "*".
g Serotype screening output of SerotypeFinder; O and H serotype are "-like" when serotype genes (e.g., wzx, fliC) have <100% nucleotide identity.
h Virulence factor screening output of VirulenceFinder; genes with a "-like" have <100% nucleotide identity.
i Clermon type screening output of ClermontTyping.

## Sheet: Table S3
Table S3. Mask coordinates of reference genome OPT1704
Contig name a	IS start b	IS end c
CABVLQ010000001.1	410951	412073
CABVLQ010000001.1	568770	569674
CABVLQ010000001.1	1384522	1385850
CABVLQ010000001.1	1500633	1502019
CABVLQ010000001.1	1507621	1508757
CABVLQ010000001.1	1875441	1876586
CABVLQ010000001.1	2015604	2016655
CABVLQ010000001.1	2197098	2198399
CABVLQ010000001.1	2222662	2223812
CABVLQ010000001.1	2469448	2471006
CABVLQ010000001.1	2894389	2896881
CABVLQ010000001.1	2950373	2952596
CABVLQ010000001.1	2996629	2997321
CABVLQ010000001.1	2997747	2999149
CABVLQ010000001.1	3017848	3019167
CABVLQ010000001.1	3021435	3021844
CABVLQ010000001.1	3023823	3025004
CABVLQ010000001.1	3025118	3026425
CABVLQ010000001.1	3102242	3102490
CABVLQ010000001.1	3102726	3103172
CABVLQ010000001.1	3524229	3525094
CABVLQ010000001.1	3525742	3527058
CABVLQ010000001.1	3815490	3816336
CABVLQ010000001.1	4132686	4133294
CABVLQ010000001.1	4133280	4133896
CABVLQ010000001.1	4417638	4418907
CABVLQ010000002.1	13808	14627
CABVLQ010000002.1	15765	16829
CABVLQ010000002.1	17135	17326
CABVLQ010000002.1	18669	20524
CABVLQ010000002.1	21600	22849
CABVLQ010000002.1	25475	26791
CABVLQ010000002.1	28576	29395
CABVLQ010000002.1	31118	31939
CABVLQ010000002.1	31769	32661
CABVLQ010000002.1	33275	35964
CABVLQ010000002.1	35793	36612
CABVLQ010000002.1	55189	56746
CABVLQ010000002.1	69958	71207
Note. IS, insertion sequence.
a Sequence identifer of OPT1704 (GCA_902498915.1).
b start region of IS element.
c end region of IS element.

## Sheet: Table S4
Table S4. Single nucleotide variant (SNV) matrix of the E. ruysiae core-genome alignment (n= 71).
Genome a	CE1758	18_10	KOEGE 71 (186a)	FSIS11922267	FSIS12211976	CFSAN092693	FSIS12215121	MA392	PNUSAE040283	1745136	1771100	MOD1-EC6819	MOD1-EC7011	MOD1-EC5457	MOD1-EC5495	SAMEA111331694	PNUSAE048740	93.0816	93.1518	92.1228	93.0743	93.075	93.1462	Cs Lw UP3-1	ROAR-291	PE01_203	PE01_627	896071	832738	MOD1-EC5433	MOD1-EC5434	MOD1-EC6475	PSU-0754	NC_TRICEM_2EC50	1D-067	1D-164	PSU-1703	Sum2013_WWKa_OUT_3	MVC117	MVC118	MVC526	C6847	C6950	PSU-4551	Human_AH_B1	Human_AH_D1	CFSAN085895	ECOL-18-VL-NY-FL-0020	CFSAN085907
CE1758	0	4608	24524	3746	3747	4699	24915	3667	24143	4480	24786	3884	4649	24853	25019	3882	3918	24196	24914	24784	24786	3870	4657	3919	24840	24810	3745	24512	24873	24786	3870	24857	24784	24781	4417	24781	4312	3886	24790	24790	24806	4586	4585	24820	3878	3878	24870	4553	24866
18_10	4608	0	24576	4780	4781	4685	24983	4663	24277	4742	24823	4739	4599	24892	25037	4737	4773	24278	24982	24821	24823	4725	4607	4700	24877	24849	4779	24566	24939	24823	4725	24894	24821	24862	4630	24858	4696	4740	24823	24823	24843	268	267	24854	4735	4735	24927	275	24923
KOEGE 71 (186a)	24524	24576	0	24633	24632	24616	7819	24558	10454	24601	7728	24501	24736	7142	7961	24499	24531	9727	7813	7723	7725	24487	24744	24597	7129	7102	24633	83	7772	7725	24487	7147	7723	7661	24648	7658	24697	24500	7730	7730	7741	24547	24546	7111	24493	24493	7828	24546	7826
FSIS11922267	3746	4780	24633	0	3	4705	25015	3555	24258	4612	24875	3580	4686	24980	25074	3578	3614	24237	25016	24873	24875	3564	4694	3865	24965	24939	39	24622	24972	24875	3564	24980	24873	24884	4518	24882	4380	3582	24879	24879	24895	4755	4754	24945	3576	3576	24954	4722	24950
FSIS12211976	3747	4781	24632	3	0	4706	25014	3556	24257	4613	24874	3581	4687	24979	25073	3579	3615	24236	25015	24872	24874	3565	4695	3866	24964	24938	40	24621	24971	24874	3565	24979	24872	24883	4519	24881	4381	3583	24878	24878	24894	4756	4755	24944	3577	3577	24953	4723	24949
CFSAN092693	4699	4685	24616	4705	4706	0	24967	4687	24310	4694	24855	4687	4813	24891	25044	4685	4721	24308	24966	24853	24855	4673	4821	4633	24878	24848	4704	24603	24923	24855	4673	24896	24853	24862	4722	24860	4653	4688	24858	24858	24873	4653	4652	24858	4683	4683	24903	4619	24899
FSIS12215121	24915	24983	7819	25015	25014	24967	0	24959	11859	25019	5255	24886	25152	7096	5346	24883	24915	11191	198	5252	5252	24873	25160	24977	7082	7053	25015	7813	155	5252	24873	7107	5250	5188	25065	5187	25129	24884	5257	5257	5270	24950	24949	7065	24878	24878	5470	24951	5470
MA392	3667	4663	24558	3555	3556	4687	24959	0	24202	4601	24796	3417	4575	24908	25033	3413	3447	24254	24959	24794	24796	3403	4583	3770	24897	24867	3554	24546	24917	24796	3403	24914	24794	24806	4429	24804	4251	3419	24800	24800	24814	4616	4615	24872	3411	3411	24907	4608	24903
PNUSAE040283	24143	24277	10454	24258	24257	24310	11859	24202	0	24273	11566	24203	24381	11589	11838	24201	24231	7444	11852	11561	11561	24189	24389	24317	11574	11548	24259	10451	11813	11561	24189	11592	11559	11754	24326	11754	24344	24200	11567	11567	11583	24240	24239	11558	24195	24195	11739	24241	11737
1745136	4480	4742	24601	4612	4613	4694	25019	4601	24273	0	24845	4672	4714	24936	25103	4670	4704	24261	25018	24843	24845	4658	4722	4682	24921	24893	4611	24589	24973	24845	4658	24936	24843	24864	4542	24862	4402	4673	24849	24849	24865	4716	4715	24900	4668	4668	24943	4673	24939
1771100	24786	24823	7728	24875	24874	24855	5255	24796	11566	24845	0	24751	25006	6906	5301	24749	24779	11046	5247	43	39	24737	25014	24834	6892	6864	24876	7720	5206	39	24737	6917	37	4673	24928	4670	24966	24748	46	46	93	24789	24788	6875	24742	24742	5172	24794	5172
MOD1-EC6819	3884	4739	24501	3580	3581	4687	24886	3417	24203	4672	24751	0	4697	24828	24954	52	94	24174	24887	24749	24751	44	4705	3909	24815	24787	3579	24490	24843	24751	44	24832	24749	24738	4528	24736	4340	60	24755	24755	24771	4711	4710	24795	56	56	24802	4687	24798
MOD1-EC7011	4649	4599	24736	4686	4687	4813	25152	4575	24381	4714	25006	4697	0	25093	25209	4695	4729	24425	25151	25004	25006	4683	12	4656	25080	25052	4685	24724	25107	25006	4683	25097	25004	25005	4559	25003	4778	4698	25010	25010	25026	4563	4562	25059	4691	4691	25072	4540	25068
MOD1-EC5457	24853	24892	7142	24980	24979	24891	7096	24908	11589	24936	6906	24828	25093	0	7024	24826	24856	10960	7089	6903	6903	24814	25101	24963	142	198	24980	7134	7047	6903	24814	255	6901	6918	24997	6916	25029	24825	6906	6906	6921	24864	24863	209	24819	24819	7018	24849	7018
MOD1-EC5495	25019	25037	7961	25074	25073	25044	5346	25033	11838	25103	5301	24954	25209	7024	0	24952	24982	11353	5339	5300	5298	24938	25217	25083	7010	6983	25076	7953	5297	5298	24938	7033	5296	5246	25140	5243	25171	24951	5301	5301	5314	25008	25007	6993	24946	24946	5383	25009	5383
SAMEA111331694	3882	4737	24499	3578	3579	4685	24883	3413	24201	4670	24749	52	4695	24826	24952	0	92	24172	24884	24747	24749	42	4703	3905	24813	24785	3577	24488	24840	24749	42	24830	24747	24736	4526	24734	4338	58	24753	24753	24769	4709	4708	24793	54	54	24798	4685	24794
PNUSAE048740	3918	4773	24531	3614	3615	4721	24915	3447	24231	4704	24779	94	4729	24856	24982	92	0	24204	24916	24777	24779	80	4737	3943	24843	24813	3613	24520	24872	24779	80	24860	24777	24768	4562	24766	4374	96	24783	24783	24799	4745	4744	24823	84	84	24832	4721	24828
93.0816	24196	24278	9727	24237	24236	24308	11191	24254	7444	24261	11046	24174	24425	10960	11353	24172	24204	0	11180	11041	11041	24159	24433	24303	10943	10919	24236	9721	11139	11041	24159	10960	11039	11180	24334	11180	24293	24173	11046	11046	11061	24247	24246	10929	24166	24166	11189	24248	11187
93.1518	24914	24982	7813	25016	25015	24966	198	24959	11852	25018	5247	24887	25151	7089	5339	24884	24916	11180	0	5244	5244	24874	25159	24980	7075	7046	25016	7805	135	5244	24874	7100	5242	5177	25066	5176	25128	24885	5249	5249	5262	24951	24950	7058	24879	24879	5464	24952	5464
92.1228	24784	24821	7723	24873	24872	24853	5252	24794	11561	24843	43	24749	25004	6903	5300	24747	24777	11041	5244	0	40	24735	25012	24832	6889	6861	24874	7715	5203	40	24735	6914	38	4672	24926	4669	24964	24744	45	45	92	24787	24786	6872	24740	24740	5169	24792	5169
93.0743	24786	24823	7725	24875	24874	24855	5252	24796	11561	24845	39	24751	25006	6903	5298	24749	24779	11041	5244	40	0	24737	25014	24834	6889	6861	24876	7717	5203	0	24737	6914	24	4670	24928	4667	24966	24748	43	43	90	24789	24788	6872	24742	24742	5169	24794	5169
93.075	3870	4725	24487	3564	3565	4673	24873	3403	24189	4658	24737	44	4683	24814	24938	42	80	24159	24874	24735	24737	0	4691	3895	24801	24773	3563	24476	24830	24737	0	24818	24735	24724	4511	24722	4326	44	24741	24741	24757	4697	4696	24781	42	42	24788	4673	24784
93.1462	4657	4607	24744	4694	4695	4821	25160	4583	24389	4722	25014	4705	12	25101	25217	4703	4737	24433	25159	25012	25014	4691	0	4664	25088	25060	4693	24732	25115	25014	4691	25105	25012	25013	4567	25011	4786	4706	25018	25018	25034	4571	4570	25067	4699	4699	25080	4548	25076
Cs Lw UP3-1	3919	4700	24597	3865	3866	4633	24977	3770	24317	4682	24834	3909	4656	24963	25083	3905	3943	24303	24980	24832	24834	3895	4664	0	24950	24924	3864	24585	24937	24834	3895	24967	24832	24847	4482	24845	4472	3911	24838	24838	24854	4670	4669	24932	3905	3905	24939	4635	24935
ROAR-291	24840	24877	7129	24965	24964	24878	7082	24897	11574	24921	6892	24815	25080	142	7010	24813	24843	10943	7075	6889	6889	24801	25088	24950	0	184	24965	7121	7033	6889	24801	241	6887	6904	24984	6902	25017	24812	6892	6892	6907	24849	24848	195	24806	24806	7004	24834	7004
PE01_203	24810	24849	7102	24939	24938	24848	7053	24867	11548	24893	6864	24787	25052	198	6983	24785	24813	10919	7046	6861	6861	24773	25060	24924	184	0	24939	7094	7004	6861	24773	197	6859	6876	24956	6874	24991	24784	6864	6864	6879	24821	24820	151	24778	24778	6975	24806	6975
PE01_627	3745	4779	24633	39	40	4704	25015	3554	24259	4611	24876	3579	4685	24980	25076	3577	3613	24236	25016	24874	24876	3563	4693	3864	24965	24939	0	24622	24972	24876	3563	24982	24874	24885	4517	24883	4379	3581	24880	24880	24896	4754	4753	24945	3575	3575	24955	4721	24951
896071	24512	24566	83	24622	24621	24603	7813	24546	10451	24589	7720	24490	24724	7134	7953	24488	24520	9721	7805	7715	7717	24476	24732	24585	7121	7094	24622	0	7764	7717	24476	7139	7715	7653	24636	7650	24685	24489	7722	7722	7733	24537	24536	7103	24482	24482	7820	24536	7818
832738	24873	24939	7772	24972	24971	24923	155	24917	11813	24973	5206	24843	25107	7047	5297	24840	24872	11139	135	5203	5203	24830	25115	24937	7033	7004	24972	7764	0	5203	24830	7058	5201	5139	25022	5138	25087	24841	5208	5208	5221	24908	24907	7016	24835	24835	5422	24909	5422
MOD1-EC5433	24786	24823	7725	24875	24874	24855	5252	24796	11561	24845	39	24751	25006	6903	5298	24749	24779	11041	5244	40	0	24737	25014	24834	6889	6861	24876	7717	5203	0	24737	6914	24	4670	24928	4667	24966	24748	43	43	90	24789	24788	6872	24742	24742	5169	24794	5169
MOD1-EC5434	3870	4725	24487	3564	3565	4673	24873	3403	24189	4658	24737	44	4683	24814	24938	42	80	24159	24874	24735	24737	0	4691	3895	24801	24773	3563	24476	24830	24737	0	24818	24735	24724	4511	24722	4326	44	24741	24741	24757	4697	4696	24781	42	42	24788	4673	24784
MOD1-EC6475	24857	24894	7147	24980	24979	24896	7107	24914	11592	24936	6917	24832	25097	255	7033	24830	24860	10960	7100	6914	6914	24818	25105	24967	241	197	24982	7139	7058	6914	24818	0	6912	6929	25003	6927	25032	24829	6915	6915	6932	24866	24865	206	24823	24823	7021	24851	7021
PSU-0754	24784	24821	7723	24873	24872	24853	5250	24794	11559	24843	37	24749	25004	6901	5296	24747	24777	11039	5242	38	24	24735	25012	24832	6887	6859	24874	7715	5201	24	24735	6912	0	4667	24926	4664	24964	24746	41	41	88	24787	24786	6870	24740	24740	5167	24792	5167
NC_TRICEM_2EC50	24781	24862	7661	24884	24883	24862	5188	24806	11754	24864	4673	24738	25005	6918	5246	24736	24768	11180	5177	4672	4670	24724	25013	24847	6904	6876	24885	7653	5139	4670	24724	6929	4667	0	24933	65	24983	24735	4674	4674	4688	24834	24833	6885	24729	24729	5231	24827	5231
1D-067	4417	4630	24648	4518	4519	4722	25065	4429	24326	4542	24928	4528	4559	24997	25140	4526	4562	24334	25066	24926	24928	4511	4567	4482	24984	24956	4517	24636	25022	24928	4511	25003	24926	24933	0	24929	4536	4529	24932	24932	24948	4615	4614	24963	4524	4524	25011	4580	25007
1D-164	24781	24858	7658	24882	24881	24860	5187	24804	11754	24862	4670	24736	25003	6916	5243	24734	24766	11180	5176	4669	4667	24722	25011	24845	6902	6874	24883	7650	5138	4667	24722	6927	4664	65	24929	0	24981	24733	4671	4671	4685	24830	24829	6883	24727	24727	5228	24823	5228
PSU-1703	4312	4696	24697	4380	4381	4653	25129	4251	24344	4402	24966	4340	4778	25029	25171	4338	4374	24293	25128	24964	24966	4326	4786	4472	25017	24991	4379	24685	25087	24966	4326	25032	24964	24983	4536	24981	0	4342	24970	24970	24986	4660	4659	24996	4336	4336	25038	4643	25034
Sum2013_WWKa_OUT_3	3886	4740	24500	3582	3583	4688	24884	3419	24200	4673	24748	60	4698	24825	24951	58	96	24173	24885	24744	24748	44	4706	3911	24812	24784	3581	24489	24841	24748	44	24829	24746	24735	4529	24733	4342	0	24752	24752	24768	4712	4711	24792	58	58	24799	4688	24795
MVC117	24790	24823	7730	24879	24878	24858	5257	24800	11567	24849	46	24755	25010	6906	5301	24753	24783	11046	5249	45	43	24741	25018	24838	6892	6864	24880	7722	5208	43	24741	6915	41	4674	24932	4671	24970	24752	0	0	95	24791	24790	6875	24746	24746	5174	24796	5174
MVC118	24790	24823	7730	24879	24878	24858	5257	24800	11567	24849	46	24755	25010	6906	5301	24753	24783	11046	5249	45	43	24741	25018	24838	6892	6864	24880	7722	5208	43	24741	6915	41	4674	24932	4671	24970	24752	0	0	95	24791	24790	6875	24746	24746	5174	24796	5174
MVC526	24806	24843	7741	24895	24894	24873	5270	24814	11583	24865	93	24771	25026	6921	5314	24769	24799	11061	5262	92	90	24757	25034	24854	6907	6879	24896	7733	5221	90	24757	6932	88	4688	24948	4685	24986	24768	95	95	0	24809	24808	6890	24762	24762	5187	24814	5187
C6847	4586	268	24547	4755	4756	4653	24950	4616	24240	4716	24789	4711	4563	24864	25008	4709	4745	24247	24951	24787	24789	4697	4571	4670	24849	24821	4754	24537	24908	24789	4697	24866	24787	24834	4615	24830	4660	4712	24791	24791	24809	0	1	24828	4707	4707	24898	350	24894
C6950	4585	267	24546	4754	4755	4652	24949	4615	24239	4715	24788	4710	4562	24863	25007	4708	4744	24246	24950	24786	24788	4696	4570	4669	24848	24820	4753	24536	24907	24788	4696	24865	24786	24833	4614	24829	4659	4711	24790	24790	24808	1	0	24827	4706	4706	24897	349	24893
PSU-4551	24820	24854	7111	24945	24944	24858	7065	24872	11558	24900	6875	24795	25059	209	6993	24793	24823	10929	7058	6872	6872	24781	25067	24932	195	151	24945	7103	7016	6872	24781	206	6870	6885	24963	6883	24996	24792	6875	6875	6890	24828	24827	0	24786	24786	6985	24813	6985
Human_AH_B1	3878	4735	24493	3576	3577	4683	24878	3411	24195	4668	24742	56	4691	24819	24946	54	84	24166	24879	24740	24742	42	4699	3905	24806	24778	3575	24482	24835	24742	42	24823	24740	24729	4524	24727	4336	58	24746	24746	24762	4707	4706	24786	0	0	24793	4683	24789
Human_AH_D1	3878	4735	24493	3576	3577	4683	24878	3411	24195	4668	24742	56	4691	24819	24946	54	84	24166	24879	24740	24742	42	4699	3905	24806	24778	3575	24482	24835	24742	42	24823	24740	24729	4524	24727	4336	58	24746	24746	24762	4707	4706	24786	0	0	24793	4683	24789
CFSAN085895	24870	24927	7828	24954	24953	24903	5470	24907	11739	24943	5172	24802	25072	7018	5383	24798	24832	11189	5464	5169	5169	24788	25080	24939	7004	6975	24955	7820	5422	5169	24788	7021	5167	5231	25011	5228	25038	24799	5174	5174	5187	24898	24897	6985	24793	24793	0	24892	8
ECOL-18-VL-NY-FL-0020	4553	275	24546	4722	4723	4619	24951	4608	24241	4673	24794	4687	4540	24849	25009	4685	4721	24248	24952	24792	24794	4673	4548	4635	24834	24806	4721	24536	24909	24794	4673	24851	24792	24827	4580	24823	4643	4688	24796	24796	24814	350	349	24813	4683	4683	24892	0	24888
CFSAN085907	24866	24923	7826	24950	24949	24899	5470	24903	11737	24939	5172	24798	25068	7018	5383	24794	24828	11187	5464	5169	5169	24784	25076	24935	7004	6975	24951	7818	5422	5169	24784	7021	5167	5231	25007	5228	25034	24795	5174	5174	5187	24894	24893	6985	24789	24789	8	24888	0
MOD1-EC7255	3870	4725	24487	3564	3565	4673	24873	3403	24189	4658	24737	44	4683	24814	24938	42	80	24159	24874	24735	24737	0	4691	3895	24801	24773	3563	24476	24830	24737	0	24818	24735	24724	4511	24722	4326	44	24741	24741	24757	4697	4696	24781	42	42	24788	4673	24784
MOD1-EC7253	24786	24823	7725	24875	24874	24855	5252	24796	11561	24845	39	24751	25006	6903	5298	24749	24779	11041	5244	40	0	24737	25014	24834	6889	6861	24876	7717	5203	0	24737	6914	24	4670	24928	4667	24966	24748	43	43	90	24789	24788	6872	24742	24742	5169	24794	5169
MOD1-EC7261	24196	24278	9727	24237	24236	24308	11191	24254	7444	24261	11046	24174	24425	10960	11353	24172	24204	0	11180	11041	11041	24159	24433	24303	10943	10919	24236	9721	11139	11041	24159	10960	11039	11180	24334	11180	24293	24173	11046	11046	11061	24247	24246	10929	24166	24166	11189	24248	11187
EC-Dog-MI48910PPY30127	3904	4761	24522	3602	3603	4709	24908	3439	24224	4694	24772	82	4717	24849	24975	80	96	24195	24909	24770	24772	68	4725	3931	24836	24808	3601	24511	24865	24772	68	24853	24770	24759	4550	24757	4362	84	24776	24776	24792	4733	4732	24816	72	72	24822	4709	24818
1418685	4257	4911	24938	4047	4048	4832	25321	3916	24551	4734	25177	4158	4793	25261	25426	4155	4192	24538	25322	25175	25177	4144	4801	4268	25250	25220	4046	24927	25279	25177	4144	25265	25175	25194	4791	25192	4621	4160	25181	25181	25195	4874	4873	25229	4152	4152	25264	4841	25260
C61-1	24845	24907	6845	24931	24930	24897	6884	24882	11459	24918	6666	24788	25078	5373	6861	24786	24816	10953	6875	6665	6663	24774	25086	24924	5359	5327	24933	6837	6835	6663	24774	5384	6659	6730	24964	6727	24979	24785	6666	6666	6681	24879	24878	5342	24779	24779	6799	24879	6799
OPT1704	3898	4753	24512	3594	3595	4701	24898	3429	24212	4686	24760	78	4711	24837	24965	76	112	24185	24899	24758	24760	64	4719	3923	24824	24796	3593	24501	24855	24760	64	24841	24758	24749	4540	24747	4352	80	24764	24764	24780	4725	4724	24802	74	74	24813	4701	24809
S1-IND-07-A	4703	4757	24776	4858	4859	4884	25171	4740	24411	4832	25011	4853	4514	25126	25251	4851	4885	24447	25170	25009	25011	4836	4522	4760	25111	25081	4857	24764	25128	25011	4836	25128	25009	25040	4525	25038	4793	4854	25015	25015	25031	4724	4723	25091	4849	4849	25108	4688	25104
1-176-05_S3_C2	4684	4740	24758	4839	4840	4865	25153	4723	24394	4815	24993	4836	4495	25108	25233	4834	4868	24429	25152	24991	24993	4819	4503	4741	25093	25063	4838	24746	25110	24993	4819	25110	24991	25022	4506	25020	4772	4837	24997	24997	25013	4707	4706	25073	4832	4832	25092	4669	25088
C18-2	24853	24910	7811	24935	24934	24888	5454	24888	11723	24924	5155	24783	25055	7001	5366	24779	24813	11171	5448	5152	5152	24769	25063	24922	6987	6958	24936	7803	5406	5152	24769	7004	5150	5214	24994	5211	25021	24780	5157	5157	5170	24881	24880	6968	24774	24774	37	24875	37
C17-1	3900	4681	24581	3844	3845	4614	24964	3749	24302	4663	24821	3890	4633	24950	25066	3886	3924	24288	24967	24819	24821	3874	4641	170	24937	24911	3843	24569	24924	24821	3874	24954	24819	24834	4464	24832	4453	3892	24825	24825	24841	4649	4648	24919	3886	3886	24927	4616	24923
C15-8	24807	24844	7100	24932	24931	24845	7054	24862	11544	24888	6864	24782	25047	200	6986	24780	24810	10917	7047	6861	6861	24768	25055	24919	186	142	24932	7092	7005	6861	24768	195	6859	6876	24951	6874	24984	24779	6864	6864	6879	24816	24815	151	24773	24773	6974	24801	6972
C14-1	4674	4984	24727	4776	4777	4868	25152	4644	24379	3981	24992	4822	4801	25087	25243	4820	4856	24393	25153	24990	24992	4808	4809	4776	25074	25048	4775	24715	25109	24992	4808	25087	24990	25011	4718	25008	4477	4824	24996	24996	25012	4950	4949	25052	4818	4818	25100	4912	25096
C13-5	25003	25024	7945	25058	25057	25026	5335	25025	11826	25085	5286	24938	25190	7013	248	24938	24970	11341	5329	5285	5283	24924	25198	25067	6999	6971	25060	7937	5287	5283	24924	7022	5281	5236	25123	5233	25158	24937	5286	5286	5301	24995	24994	6982	24932	24932	5373	24996	5371
C13-1	24908	24966	7082	25023	25022	24996	7087	24955	11565	25001	6981	24846	25169	5805	7111	24844	24874	11033	7082	6978	6978	24832	25177	25016	5792	5765	25023	7076	7040	6978	24832	5815	6976	6977	25061	6976	25096	24843	6983	6983	6996	24935	24934	5776	24838	24838	7126	24934	7124
C11-9	24984	25007	7919	25037	25036	25005	5307	25006	11801	25064	5261	24917	25172	6986	219	24917	24949	11310	5300	5260	5258	24903	25180	25044	6972	6945	25039	7911	5258	5258	24903	6995	5256	5207	25105	5204	25139	24916	5261	5261	5276	24976	24975	6955	24911	24911	5344	24977	5342
C10-9	24912	24970	7082	25027	25026	25000	7086	24959	11565	25005	6980	24850	25173	5803	7110	24848	24878	11033	7081	6977	6977	24836	25181	25018	5790	5763	25027	7076	7039	6977	24836	5813	6975	6976	25063	6975	25098	24847	6982	6982	6995	24939	24938	5774	24842	24842	7124	24938	7124
C10-7	3897	4680	24576	3843	3844	4613	24960	3746	24297	4662	24817	3887	4630	24945	25062	3883	3921	24283	24963	24815	24817	3871	4638	173	24932	24906	3842	24564	24920	24817	3871	24949	24815	24830	4461	24828	4448	3889	24821	24821	24837	4648	4647	24914	3883	3883	24922	4615	24918
C8-9	24853	24910	7811	24935	24934	24888	5454	24888	11723	24924	5155	24783	25055	7001	5366	24779	24813	11171	5448	5152	5152	24769	25063	24922	6987	6958	24936	7803	5406	5152	24769	7004	5150	5214	24994	5211	25021	24780	5157	5157	5170	24881	24880	6968	24774	24774	37	24875	37
C6-1	24746	24825	7638	24847	24846	24825	5170	24769	11730	24827	4653	24701	24968	6899	5226	24699	24731	11157	5159	4652	4650	24687	24976	24810	6885	6857	24848	7630	5121	4650	24687	6910	4647	112	24892	109	24944	24698	4654	4654	4668	24797	24796	6866	24692	24692	5211	24790	5209
B37_6	4703	4755	24776	4856	4857	4884	25171	4740	24412	4832	25011	4851	4514	25126	25251	4849	4883	24447	25170	25009	25011	4834	4522	4758	25111	25081	4855	24764	25128	25011	4834	25128	25009	25040	4525	25038	4793	4852	25015	25015	25031	4722	4721	25091	4847	4847	25110	4686	25106
SN1013-18	4672	4731	24743	4829	4830	4856	25142	4713	24384	4803	24978	4829	4481	25092	25220	4827	4861	24415	25142	24976	24978	4812	4487	4729	25077	25047	4828	24731	25099	24978	4812	25094	24976	25007	4497	25005	4759	4828	24982	24982	24998	4697	4696	25057	4825	4825	25083	4660	25079
a Strain, genome name or other unique identifier (see Table S2 for metadata).
[truncated: 22 more columns]

## Sheet: Table S5
Table S5. Annotation coordinates for genes shown in Figure 2.
Start	End	Annotation a
46	1077	repA
1774	1932	-
1987	2256	yacA
2256	2534	yacB
2574	3422	-
3539	4012	-
4489	4755	-
4755	5249	-
5305	5907	-
6261	7607	-
7886	9766	-
9784	10131	-
10324	11028	IS26
11094	11378	-
11725	12738	intI1
12895	13368	dfrA1
13461	14299	aadA1
14416	14763	qacEΔ1
14884	15588	IS26
15641	16234	ΔblaTEM-1
16388	18760	-
18818	19060	-
19092	19742	-
19848	21047	tet(A)
21079	21963	-
22101	22493	-
22497	24248	-
24282	24554	-
24790	25032	-
25119	25934	sul2
26150	26854	IS26
26918	27433	ΔISKra4 family
27466	27894	-
28213	28869	qnrS1
29264	30279	ΔIS3 family
30322	33105	ΔTn2 family
33170	33463	-
33510	34385	blaCTX-M-15
34534	34833	ΔTn2 family
34922	35224	-
35221	35847	parA
36051	37322	-
37322	37759	-
37756	38004	-
38423	39325	-
39322	39633	-
39710	40393	-
40394	40615	-
40629	41063	-
41109	41885	-
42299	42724	-
42771	43193	-
43190	43381	-
43395	43766	-
44150	44677	-
44735	44968	-
45027	46985	parB
47040	47474	psiB
47471	48190	psiA
48187	48783	-
49245	49745	-
50474	50908	-
51002	51268	-
51553	51834	-
51831	52745	-
52807	53013	-
53044	53295	-
53875	54723	-
54809	55144	mobC
55377	55709	mobA
55720	58422	-
58544	59362	-
59434	61725	trbC
61718	62788	trbB
62807	64015	trbA
64723	64974	-
65274	65570	-
65635	65811	-
66213	66422	-
66494	67156	-
67227	69395	traY
69492	70076	traX
70105	71307	traW
71274	71888	traV
71888	74932	traU
75022	75822	traT
75806	75994	traS
76058	76462	traR
76513	77040	traQ
77040	77744	traP
77744	79033	traO
79036	80019	traN
80030	80722	-
80719	81066	-
81084	84851	-
84941	85492	-
85507	85797	-
85794	86942	traJ
86939	87757	traI
87754	88212	traH
88607	89191	-
89251	90453	traF
90539	91363	traE
91604	91867	-
91924	93117	pilV
93135	93761	-
93777	94262	-
94307	94843	-
94905	95999	-
96001	97509	-
97612	98070	pilP
98060	99355	pilO2
99376	100995	-
101027	101464	pilM
101468	102538	-
102765	103100	-
103216	103362	-
103717	104382	traC
104523	105164	-
105595	105741	IncB/O/K/Z
Note. "-", not shown.
a Full annotations are listed in GenBank accession CP112984.1
